# Supplementary material for: Spirituality, Conspiracy Beliefs, and Use of Complementary Medicine in Vaccine Attitudes: A Cross-Sectional Study in Northern Italy
Source: Int J Environ Res Public Health. 2025 Mar 11;22(3):413. doi: 10.3390/ijerph22030413 (PMC11942485; doi:10.3390/ijerph22030413)
Supplement: Supplementary file 1 [file ijerph-22-00413-s001.zip]

Archive with 1 entries (1 files):
- ijerph-3442357-supplementary.pdf
